# Supplementary material for: Applying a novel kinomics approach to study decidualization and the effects of antigestagens using a canine model
Source: Biol Reprod. 2023 Dec 11;110(3):583–98. doi: 10.1093/biolre/ioad170 (PMC10941090; doi:10.1093/biolre/ioad170)
Supplement: Supplemental_Table_1_ioad170 [file supplemental_table_1_ioad170.xlsx]

## Sheet: cAMP vs C
Supplemental Table 1: list of predicted upstream STKs
Contrast "cAMP over C"
Kinase Uniprot ID	Kinase Name	Mean Specificity Score	Mean Significance Score	Mean Final Score	Median Final score	Mean Kinase Statistic	Median Kinase Statistic
Q13535	ATR	2.02291	1.5711	3.59401	3.61979	2.03578	2.034
Q05655	PKC[delta]	1.45986	1.5711	3.03096	3.18046	1.69465	1.72174
P31751	Akt2/PKB[beta]	1.3681	1.5711	2.9392	3.00349	1.6735	1.66698
P31749	Akt1/PKB[alpha]	1.28662	1.5711	2.85772	2.91507	1.65147	1.65597
O00141	SGK1	1.26499	1.5711	2.83609	2.77469	2.02023	2.02023
Q9P1W9	Pim2	1.09241	1.5711	2.66351	2.73898	1.59415	1.60333
Q96GD4	AurB/Aur1	1.19495	1.5711	2.76605	2.7333	1.93403	1.91885
O95819	HGK/ZC1	0.968268	1.58	2.54827	2.66555	1.81225	1.85663
P05771	PKC[beta]	1.04998	1.5711	2.62109	2.63078	1.78069	1.78069
P04049	RAF1	0.939785	1.5711	2.51089	2.49594	1.76529	1.79643
P68400	CK2[alpha]1	0.895781	1.5711	2.46688	2.49594	1.86949	1.86949
Q15418	RSK3	0.880082	1.5711	2.45118	2.45544	1.70968	1.70968
P11309	Pim1	0.87358	1.5711	2.44468	2.45247	1.55095	1.54933
P17612	PKA[alpha]	0.789342	1.5711	2.36044	2.39837	1.55884	1.55773
Q04759	PKC[theta]	0.797964	1.5711	2.36906	2.3919	1.61404	1.62117
Q86V86	Pim3	0.878591	1.5711	2.44969	2.38849	1.55504	1.55501
Q15139	PKD1	0.786161	1.5711	2.35726	2.34679	1.72189	1.72189
Q13237	PKG2	0.699797	1.5711	2.2709	2.31301	1.57411	1.57005
Q15349	RSK1/p90RSK	0.723842	1.5711	2.29494	2.29757	1.70871	1.70871
P41743	PKC[iota]	0.770614	1.5711	2.34171	2.25869	1.64447	1.64595
P05129	PKC[gamma]	0.657054	1.5711	2.22815	2.23597	1.62256	1.61674
O75582	MSK1	0.65173	1.5711	2.22283	2.23508	1.65352	1.65352
Q13976	PKG1	0.564449	1.5711	2.13555	2.17341	1.55088	1.55942
P24723	PKC[eta]	0.47772	1.5711	2.04882	2.15839	1.5809	1.57587
P17252	PKC[alpha]	0.632719	1.5711	2.20382	2.15739	1.57339	1.57763
P51812	RSK2	0.59068	1.5711	2.16178	2.14728	1.63684	1.63684
P28482	ERK2	0.592348	1.5711	2.16345	2.14557	1.65196	1.62467
Q9UBS0	p70S6K[beta]	0.54377	1.5711	2.11487	2.13906	1.56994	1.5677
O43930	PRKY	0.663487	1.5711	2.23459	2.12355	1.63308	1.57429
P51817	PRKX	0.515726	1.5711	2.08683	2.12263	1.54458	1.52743
P49841	GSK3[beta]	0.568984	1.5711	2.14008	2.11964	1.69456	1.69456
P27361	ERK1	0.469496	1.5711	2.0406	2.09648	1.59684	1.6408
Q16566	CaMK4	0.538381	1.5711	2.10948	2.08576	1.59522	1.60482
P10398	ARAF	0.538823	1.5711	2.10992	2.08449	1.67303	1.67303
P15056	BRAF	0.51884	1.5711	2.08994	2.08449	1.66226	1.67303
Q02156	PKC[epsilon]	0.497298	1.5711	2.0684	2.07263	1.56552	1.5533
Q9UIK4	DAPK2	0.48178	1.55848	2.04026	2.05591	1.642	1.642
Q15759	p38[beta]	0.441791	1.55848	2.00027	2.007	1.59185	1.58749
O14965	AurA/Aur2	0.437507	1.5711	2.00861	2.00384	1.59753	1.59909
Q13153	PAK1	0.464882	1.5711	2.03598	1.99396	1.59794	1.59794
Q8NI60	ADCK3	0.430624	1.5711	2.00172	1.9813	1.5654	1.56465
O75116	ROCK2	0.354727	1.55848	1.91321	1.95892	1.53768	1.5436
O60285	NuaK1	0.366506	1.55848	1.92499	1.91865	1.55614	1.55614
O75676	MSK2	0.361389	1.5711	1.93249	1.90939	1.5601	1.5601
Q15131	CDK10	0.33166	1.5711	1.90276	1.87615	1.50653	1.50149
O15075	DCAMKL1	0.292306	1.55989	1.8522	1.87001	1.49374	1.49374
Q13164	ERK5	0.199516	1.55848	1.758	1.868	1.43	1.40558
Q05513	PKC[zeta]	0.33272	1.5711	1.90382	1.86088	1.52144	1.49837
Q9HBY8	SGK2	0.298583	1.5711	1.86968	1.83971	1.51468	1.48663
Q13464	ROCK1	0.230153	1.58	1.81016	1.7986	1.4449	1.43721
Q00526	CDK3	0.294366	1.5711	1.86547	1.79686	1.48403	1.42612
Q00537	PCTAIRE2	0.489455	1.30103	1.79048	1.79048	1.62462	1.62462
Q13131	AMPK[alpha]1	0.229352	1.5711	1.80045	1.79048	1.4774	1.48749
P16066	ANP[alpha]	0.18892	1.5711	1.76002	1.76488	1.47254	1.45859
Q9UQM7	CaMK2[alpha]	0.188472	1.5711	1.75957	1.75637	1.38988	1.38988
P23443	p70S6K	0.132536	1.5711	1.70364	1.75056	1.43113	1.42544
Q00532	CDKL1	0.196932	1.55848	1.75542	1.73993	1.3948	1.3948
O76039	CDKL5	0.152534	1.55848	1.71102	1.73462	1.35762	1.35508
Q9Y6S9	RSKL2	0.167376	1.58063	1.74801	1.72789	1.36744	1.36744
Q96Q40	PFTAIRE2	0.15094	1.5711	1.72204	1.70916	1.3625	1.31317
P50750	CDK9	0.149668	1.5711	1.72077	1.70465	1.34224	1.38173
O15264	p38[delta]	0.105624	1.5711	1.67672	1.68655	1.33694	1.28574
Q14164	IKK[epsilon]	0.138835	1.5711	1.70994	1.67778	1.36633	1.35392
Q9UHD2	TBK1	0.147943	1.53993	1.68787	1.67407	1.32915	1.32915
O14757	CHK1	0.119759	1.5711	1.69086	1.66975	1.37939	1.36552
P45984	JNK2	0.126618	1.5711	1.69772	1.66186	1.4012	1.39831
O96017	CHK2	0.115117	1.5711	1.68622	1.65789	1.40696	1.39419
O43293	DAPK3	0.076466	1.55848	1.63495	1.63272	1.20025	1.17807
P06493	CDC2/CDK1	0.0682085	1.5711	1.63931	1.62599	1.25405	1.15225
P45983	JNK1	0.061418	1.5711	1.63252	1.61034	1.35161	1.35223
P48729	CK1[alpha]	0.0592026	1.53473	1.59393	1.61034	1.27873	1.28618
P53779	JNK3	0.0610871	1.5711	1.63219	1.61034	1.35099	1.35223
P53778	p38[gamma]	0.0661605	1.53993	1.60609	1.6038	1.22519	1.20233
Q16644	MAPKAPK3	0.0490515	1.5711	1.62015	1.60345	1.39544	1.44219
P50613	CDK7	0.0435129	1.5711	1.61461	1.58811	1.28237	1.28069
P49137	MAPKAPK2	0.0250772	1.5711	1.59618	1.57787	1.36256	1.36553
P24941	CDK2	0.0396747	1.45444	1.49412	1.56575	1.17752	1.30692
Q16539	MAPK14	0.0231568	1.44312	1.46627	1.44174	1.17672	1.19639
O14920	IKK[beta]	0.085801	1.41928	1.50508	1.37659	1.25878	1.25834
P42345	mTOR/FRAP	0.0989383	1.24253	1.34147	1.36888	1.3048	1.30274
O94921	PFTAIRE1	0.0902145	1.24733	1.33754	1.35698	1.23718	1.23718
P49674	CK1[epsilon]	0.184422	1.16749	1.35191	1.35191	1.38939	1.38939
P11802	CDK4	0.0486625	1.30103	1.34969	1.34969	1.20944	1.20944
O15111	IKK[alpha]	0.0632715	1.36165	1.42492	1.31627	1.20675	1.17581
Q16512	PKN1/PRK1	0.0719695	1.29795	1.36992	1.22069	1.17725	1.0334

## Sheet: Agle 3h vs cAMP
Supplemental Table 1: list of predicted upstream STKs
Contrast "Agle 3h over cAMP"
Kinase Uniprot ID	Kinase Name	Mean Specificity Score	Mean Significance Score	Mean Final Score	Median Final score	Mean Kinase Statistic	Median Kinase Statistic
P05771	PKC[beta]	2.08366	1.51877	3.60243	3.52934	-2.8207	-2.8207
P31749	Akt1/PKB[alpha]	1.4062	1.51877	2.92497	2.95744	-2.22193	-2.23525
Q13237	PKG2	1.58197	1.51877	3.10073	2.88769	-2.21935	-2.20059
Q05655	PKC[delta]	1.24246	1.51877	2.76123	2.67471	-2.2642	-2.24846
P17612	PKA[alpha]	1.15159	1.51877	2.67036	2.65097	-2.05565	-2.07532
Q14164	IKK[epsilon]	1.17174	1.51275	2.68448	2.62562	-2.62798	-2.54859
Q13976	PKG1	1.00626	1.51877	2.52503	2.59058	-2.1073	-2.09609
P31751	Akt2/PKB[beta]	1.02722	1.51877	2.54599	2.5006	-2.17426	-2.16372
Q9UIK4	DAPK2	0.985249	1.5355	2.52075	2.49757	-2.69022	-2.69022
Q9UHD2	TBK1	0.926645	1.6213	2.54795	2.47366	-2.61343	-2.61343
Q05513	PKC[zeta]	1.08679	1.51877	2.60556	2.37255	-2.4318	-2.30576
P17252	PKC[alpha]	0.903997	1.51877	2.42277	2.36173	-2.13447	-2.09729
Q9HBY8	SGK2	0.79961	1.51965	2.31926	2.28685	-2.24211	-2.26408
Q13131	AMPK[alpha]1	0.690296	1.51877	2.20907	2.24409	-2.19203	-2.16792
Q15759	p38[beta]	0.626237	1.5355	2.16174	2.19246	-2.31101	-2.33769
Q15418	RSK3	0.650716	1.51877	2.16948	2.1493	-2.18154	-2.18154
O75582	MSK1	0.618849	1.51877	2.13762	2.09077	-2.18926	-2.18926
Q13535	ATR	0.559744	1.51877	2.07851	2.07613	-2.19122	-2.18931
Q15349	RSK1/p90RSK	0.583066	1.51877	2.10184	2.07116	-2.20206	-2.20206
P68400	CK2[alpha]1	0.568971	1.51877	2.08774	2.06825	-2.30131	-2.30131
O75116	ROCK2	0.441375	1.5355	1.97688	2.02595	-2.12101	-2.12886
Q96GD4	AurB/Aur1	0.531448	1.51877	2.05022	2.02146	-2.24109	-2.26408
P05129	PKC[gamma]	0.596924	1.51877	2.11569	2.01353	-2.16456	-2.07619
P51817	PRKX	0.520882	1.49683	2.01771	1.97182	-2.0022	-2.00553
P24723	PKC[eta]	0.488556	1.51877	2.00733	1.95997	-2.10156	-2.03199
P51812	RSK2	0.474792	1.51877	1.99356	1.95094	-2.08738	-2.08738
Q04759	PKC[theta]	0.444826	1.51877	1.9636	1.93368	-2.01999	-2.02093
Q02156	PKC[epsilon]	0.371029	1.51877	1.8898	1.92666	-1.97923	-1.9967
O15264	p38[delta]	0.31486	1.51877	1.83363	1.89719	-1.94601	-2.00959
P41743	PKC[iota]	0.424318	1.51877	1.94309	1.89042	-2.03354	-2.00897
Q16539	MAPK14	0.435872	1.49424	1.93011	1.88825	-2.08003	-1.99918
Q9P1W9	Pim2	0.393007	1.51877	1.91178	1.87129	-1.94667	-1.98098
O75676	MSK2	0.368632	1.51877	1.8874	1.86838	-2.06503	-2.06503
Q86V86	Pim3	0.291441	1.51877	1.81021	1.84516	-1.91604	-1.95038
Q15139	PKD1	0.337371	1.51877	1.85614	1.83506	-1.98227	-1.98227
P50750	CDK9	0.347737	1.51965	1.86739	1.82012	-2.001	-1.8788
P11309	Pim1	0.356778	1.51877	1.87555	1.81167	-1.9582	-1.94784
Q15131	CDK10	0.434337	1.37443	1.80877	1.80862	-2.07745	-2.06402
Q16566	CaMK4	0.442692	1.43582	1.87851	1.80521	-2.03243	-2.03202
O95819	HGK/ZC1	0.327015	1.49015	1.81716	1.78273	-1.96116	-1.99179
P27361	ERK1	0.357761	1.51965	1.87741	1.76982	-2.00169	-1.99043
O76039	CDKL5	0.276525	1.5355	1.81203	1.76569	-1.88535	-1.89364
Q9UBS0	p70S6K[beta]	0.383588	1.48955	1.87314	1.76472	-1.99782	-1.93896
P48729	CK1[alpha]	0.257953	1.51275	1.7707	1.76125	-1.84124	-1.91981
P45983	JNK1	0.23952	1.51877	1.75829	1.7313	-1.88304	-1.91573
P53779	JNK3	0.237686	1.51275	1.75043	1.7263	-1.88007	-1.91573
Q96Q40	PFTAIRE2	0.372622	1.40676	1.77938	1.72173	-2.02651	-2.01574
P28482	ERK2	0.189565	1.4684	1.65797	1.69551	-1.7609	-1.82251
O14757	CHK1	0.197615	1.4951	1.69272	1.69203	-1.80632	-1.78254
O15075	DCAMKL1	0.17721	1.58969	1.7669	1.68085	-1.65666	-1.65666
P45984	JNK2	0.185737	1.51965	1.70539	1.68041	-1.79343	-1.86617
O96017	CHK2	0.159267	1.51877	1.67804	1.65817	-1.77281	-1.71476
O14965	AurA/Aur2	0.140589	1.49183	1.63242	1.65108	-1.63973	-1.6385
Q9Y6S9	RSKL2	0.1737	1.49424	1.66794	1.63976	-1.69988	-1.69988
Q13164	ERK5	0.093898	1.5355	1.6294	1.62797	-1.59103	-1.64041
P50613	CDK7	0.0941966	1.51877	1.61297	1.61688	-1.59312	-1.69444
O00141	SGK1	0.107338	1.51877	1.62611	1.61289	-1.49509	-1.49509
Q13464	ROCK1	0.150918	1.49015	1.64106	1.61268	-1.67212	-1.66587
Q16644	MAPKAPK3	0.110593	1.51877	1.62936	1.6118	-1.79339	-1.82809
Q9UQM7	CaMK2[alpha]	0.115945	1.51877	1.63471	1.61031	-1.52335	-1.52335
Q8NI60	ADCK3	0.16627	1.48762	1.65389	1.60442	-1.77407	-1.75087
P23443	p70S6K	0.187827	1.49683	1.68466	1.58771	-1.83841	-1.81613
P53778	p38[gamma]	0.0845663	1.6213	1.70587	1.58536	-1.44805	-1.50103
P49137	MAPKAPK2	0.112815	1.51877	1.63158	1.57527	-1.78437	-1.77285
P16066	ANP[alpha]	0.104415	1.51877	1.62318	1.57183	-1.77334	-1.77174
O94921	PFTAIRE1	0.372316	1.21313	1.58545	1.56035	-2.04458	-2.04458
P06493	CDC2/CDK1	0.0656944	1.51965	1.58535	1.55766	-1.48731	-1.52313
P42345	mTOR/FRAP	0.120579	1.42566	1.54624	1.54759	-1.59747	-1.57531
P24941	CDK2	0.0490344	1.51275	1.56178	1.54157	-1.40118	-1.55716
P04049	RAF1	0.122499	1.4511	1.5736	1.53183	-1.64081	-1.63558
O15111	IKK[alpha]	0.271826	1.2255	1.49733	1.49741	-1.89535	-1.90819
P11802	CDK4	0.0746879	1.42022	1.4949	1.4949	-1.49585	-1.49585
O60285	NuaK1	0.286964	1.27901	1.56598	1.49026	-1.92634	-1.92634
O14920	IKK[beta]	0.168623	1.35614	1.52476	1.46788	-1.6709	-1.65435
Q00526	CDK3	0.0826492	1.35318	1.43583	1.4466	-1.52911	-1.52589
O43930	PRKY	0.158975	1.38847	1.54744	1.44575	-1.72449	-1.70105
P49841	GSK3[beta]	0.0960547	1.2255	1.32156	1.32276	-1.45019	-1.45019
Q00532	CDKL1	0.0769847	1.23579	1.31277	1.32137	-1.35311	-1.35311
Q13153	PAK1	0.0614521	1.24198	1.30343	1.30681	-1.49158	-1.49158
O43293	DAPK3	0.0794744	1.32697	1.40644	1.27148	-1.32443	-1.21615
P15056	BRAF	0.164011	1.11628	1.28029	1.24141	-1.65375	-1.63792
P10398	ARAF	0.158031	1.08127	1.2393	1.22254	-1.63792	-1.63792
Q00537	PCTAIRE2	0.122629	1.09691	1.21954	1.21954	-1.57064	-1.57064
P49674	CK1[epsilon]	0.121478	1.09691	1.21839	1.21839	-1.5765	-1.5765

## Sheet: Agle 6h vs cAMP
Supplemental Table 1: list of predicted upstream STKs
Contrast "Agle 6h over cAMP"
Kinase Uniprot ID	Kinase Name	Mean Specificity Score	Mean Significance Score	Mean Final Score	Median Final score	Mean Kinase Statistic	Median Kinase Statistic
Q13976	PKG1	1.37368	1.24215	2.61582	2.80432	-1.17883	-1.18543
P16066	ANP[alpha]	1.20621	1.51535	2.72156	2.71989	-1.25392	-1.24688
Q13535	ATR	1.07255	1.46721	2.53976	2.63979	-1.44896	-1.50049
P17612	PKA[alpha]	1.17298	1.25982	2.43281	2.53059	-1.08678	-1.09015
O95819	HGK/ZC1	0.950652	1.5064	2.45705	2.46294	-1.44336	-1.44165
Q13237	PKG2	1.21269	1.18872	2.40142	2.45311	-1.15274	-1.15705
O75676	MSK2	0.829396	1.56532	2.39471	2.4032	-1.46007	-1.46007
Q15418	RSK3	0.708836	1.56532	2.27415	2.30305	-1.20012	-1.20012
Q86V86	Pim3	0.875018	1.27683	2.15185	2.25608	-1.05943	-1.06915
Q9P1W9	Pim2	0.744879	1.21346	1.95834	2.25056	-1.00036	-1.0925
P42345	mTOR/FRAP	0.659946	1.48848	2.14842	2.23503	-1.30311	-1.28532
Q9UBS0	p70S6K[beta]	0.850102	1.24981	2.09991	2.20801	-1.16292	-1.1515
Q9UIK4	DAPK2	0.626809	1.5127	2.13951	2.19491	-1.30543	-1.30543
Q13131	AMPK[alpha]1	0.992392	1.27159	2.26398	2.19422	-1.27717	-1.27594
Q9HBY8	SGK2	1.00008	1.31312	2.3132	2.16315	-1.26851	-1.21165
O75582	MSK1	0.513024	1.56532	2.07834	2.08947	-1.11332	-1.11332
P31749	Akt1/PKB[alpha]	0.759243	1.25982	2.01907	2.08315	-1.11104	-1.10579
Q96GD4	AurB/Aur1	0.363962	1.56532	1.92928	1.94997	-1.04211	-1.05717
P51817	PRKX	0.82188	1.14353	1.96541	1.94135	-1.11152	-1.08691
P05771	PKC[beta]	0.354381	1.56532	1.9197	1.94117	-1.02346	-1.02346
O43930	PRKY	0.622051	1.24981	1.87186	1.89379	-1.18131	-1.16418
P31751	Akt2/PKB[beta]	0.595247	1.25982	1.85507	1.88428	-1.07653	-1.08539
Q05513	PKC[zeta]	0.277454	1.56532	1.84277	1.86053	-0.962296	-0.946771
Q14164	IKK[epsilon]	0.761162	1.21442	1.97558	1.86012	-1.32285	-1.29715
Q05655	PKC[delta]	0.553767	1.25982	1.81359	1.8227	-1.08176	-1.06233
P11309	Pim1	0.470898	1.25982	1.73072	1.7105	-1.01151	-1.01021
P41743	PKC[iota]	0.246374	1.40331	1.64969	1.7055	-0.948215	-0.963966
P24723	PKC[eta]	0.218049	1.40331	1.62136	1.65039	-0.932762	-0.891695
P48729	CK1[alpha]	0.390405	1.27033	1.66073	1.63414	-1.05584	-1.0391
Q15759	p38[beta]	0.478602	1.32829	1.80689	1.63212	-1.15145	-1.17936
Q8NI60	ADCK3	0.0522157	1.40848	1.4607	1.58236	-0.627472	-0.720938
Q9UHD2	TBK1	0.551228	1.00418	1.55541	1.56136	-1.2396	-1.2396
P05129	PKC[gamma]	0.3061	1.35793	1.66403	1.56116	-0.989662	-0.979655
Q9UQM7	CaMK2[alpha]	0.450173	1.0841	1.53428	1.54982	-1.16635	-1.16635
Q00532	CDKL1	0.344092	1.19325	1.53734	1.52724	-1.04681	-1.04681
O96017	CHK2	0.261323	1.25982	1.52115	1.49387	-0.965369	-0.940098
Q16539	MAPK14	0.349429	1.15938	1.50881	1.4894	-1.03752	-0.958227
Q02156	PKC[epsilon]	0.195642	1.27683	1.47247	1.4758	-0.927688	-0.913423
O14965	AurA/Aur2	0.201562	1.26198	1.46354	1.47312	-0.83858	-0.841659
P11802	CDK4	0.283997	1.18046	1.46445	1.46445	-0.925918	-0.925918
Q15349	RSK1/p90RSK	0.347649	1.0841	1.43175	1.44666	-1.00881	-1.00881
Q16566	CaMK4	0.443743	0.988646	1.43239	1.43396	-1.07825	-1.08042
P68400	CK2[alpha]1	0.307444	1.10295	1.4104	1.40521	-0.971411	-0.971411
O15075	DCAMKL1	0.504885	0.909052	1.41394	1.40515	-1.161	-1.161
P51812	RSK2	0.12493	1.25982	1.38475	1.39449	-0.804073	-0.804073
O14757	CHK1	0.102108	1.27458	1.37669	1.39163	-0.707498	-0.746171
O43293	DAPK3	0.176938	1.23425	1.41119	1.3873	-0.755762	-0.679536
O15264	p38[delta]	0.240999	0.991048	1.23205	1.38504	-0.894347	-1.01344
Q04759	PKC[theta]	0.124519	1.3034	1.42791	1.38427	-0.875774	-0.876297
Q13153	PAK1	0.0900912	1.25982	1.34991	1.35327	-0.705705	-0.705705
P23443	p70S6K	0.0844238	1.24274	1.32716	1.33895	-0.794009	-0.810805
P53778	p38[gamma]	0.1209	1.20341	1.32431	1.33243	-0.698916	-0.745668
P49137	MAPKAPK2	0.173262	1.14909	1.32236	1.32014	-0.915792	-0.902195
Q16644	MAPKAPK3	0.123455	1.18968	1.31313	1.31628	-0.875026	-0.913021
O00141	SGK1	0.187842	1.06936	1.2572	1.23652	-0.788386	-0.788386
P17252	PKC[alpha]	0.170304	1.0841	1.25441	1.23392	-0.924096	-0.931492
Q15131	CDK10	0.115917	1.06074	1.17666	1.23338	-0.696907	-0.735669
Q15139	PKD1	0.252388	0.952179	1.20457	1.22258	-0.926904	-0.926904
P04049	RAF1	0.20163	1.12209	1.32372	1.21802	-0.854091	-0.840657

## Sheet: Mife 3h  vs cAMP
Supplemental Table 1: list of predicted upstream STKs
Contrast "Mife 3h over cAMP"
Kinase Uniprot ID	Kinase Name	Mean Specificity Score	Mean Significance Score	Mean Final Score	Median Final score	Mean Kinase Statistic	Median Kinase Statistic
Q9UIK4	DAPK2	1.7821	1.62076	3.40286	3.38091	-1.10889	-1.10889
O15075	DCAMKL1	1.08994	1.65224	2.74218	2.77216	-0.905235	-0.905235
Q96Q40	PFTAIRE2	1.47202	1.12496	2.59698	2.451	-0.953154	-0.89776
P45983	JNK1	0.965776	1.32291	2.28869	2.24552	-0.733053	-0.725045
P53779	JNK3	0.976682	1.30832	2.285	2.2107	-0.733781	-0.725045
P45984	JNK2	0.888103	1.1671	2.0552	2.17181	-0.730302	-0.741629
Q16539	MAPK14	1.18449	0.960176	2.14467	2.10695	-0.842521	-0.784928
Q9UHD2	TBK1	1.0879	0.977271	2.06517	2.05552	-0.915125	-0.915125
O75116	ROCK2	0.889836	1.20515	2.09498	2.03621	-0.812087	-0.85528
P17252	PKC[alpha]	1.06964	1.07637	2.14601	2.00957	-0.68234	-0.68279
Q02156	PKC[epsilon]	0.801575	1.1459	1.94748	1.97493	-0.684488	-0.685687
P05771	PKC[beta]	0.645174	1.28545	1.93063	1.94165	-0.705302	-0.705302
P27361	ERK1	0.868945	1.03299	1.90193	1.92648	-0.765316	-0.744541
P50613	CDK7	0.833521	0.957943	1.79146	1.85906	-0.723382	-0.748747
Q04759	PKC[theta]	0.512635	1.38325	1.89588	1.81708	-0.638897	-0.634914
Q13976	PKG1	0.974116	0.803986	1.7781	1.81283	-0.65696	-0.656652
Q15131	CDK10	0.957447	0.962718	1.92017	1.72261	-0.837792	-0.754317
Q9HBY8	SGK2	0.914422	0.967457	1.88188	1.69822	-0.752758	-0.710352
P49137	MAPKAPK2	0.67601	1.01831	1.69432	1.69812	-0.636467	-0.648762
Q9UQM7	CaMK2[alpha]	0.720617	0.942446	1.66306	1.68011	-0.792523	-0.792523
Q05655	PKC[delta]	0.513918	1.03654	1.55045	1.6525	-0.626409	-0.649009
P05129	PKC[gamma]	0.479246	1.06283	1.54207	1.63317	-0.6406	-0.648794
Q15139	PKD1	0.657122	0.982701	1.63982	1.62284	-0.712853	-0.712853
Q05513	PKC[zeta]	0.522888	1.0221	1.54499	1.61795	-0.661086	-0.677472
P10398	ARAF	0.631208	0.966782	1.59799	1.59644	-0.75524	-0.75524
P15056	BRAF	0.606283	0.969323	1.57561	1.59644	-0.743752	-0.75524
P41743	PKC[iota]	0.571909	1.0356	1.60751	1.58197	-0.657829	-0.659797
Q16644	MAPKAPK3	0.538023	1.03063	1.56865	1.57746	-0.624879	-0.625636
P06493	CDC2/CDK1	0.662888	0.816018	1.47891	1.55381	-0.668316	-0.747485
O14757	CHK1	0.409024	1.06715	1.47618	1.47691	-0.624344	-0.613632
P17612	PKA[alpha]	0.604347	0.860112	1.46446	1.45909	-0.616559	-0.617632
P48729	CK1[alpha]	0.51556	0.935725	1.45128	1.45188	-0.673652	-0.662848
P24723	PKC[eta]	0.320037	1.03845	1.35848	1.39878	-0.595853	-0.595547
Q13237	PKG2	0.621412	0.796259	1.41767	1.34605	-0.637601	-0.639692
Q15349	RSK1/p90RSK	0.351809	0.985938	1.33775	1.31923	-0.613636	-0.613636
O75582	MSK1	0.322445	0.957703	1.28015	1.28513	-0.600431	-0.600431
Q96GD4	AurB/Aur1	0.403866	0.767002	1.17087	1.27438	-0.640144	-0.675306
P50750	CDK9	0.701734	0.737409	1.43914	1.26439	-0.762994	-0.716298
Q00526	CDK3	0.351678	0.895858	1.24754	1.23299	-0.612741	-0.634007

## Sheet: Mife 6h vs  vs cAMP
Supplemental Table 1: list of predicted upstream STKs
Contrast "Mife 6h over cAMP"
Kinase Uniprot ID	Kinase Name	Mean Specificity Score	Mean Significance Score	Mean Final Score	Median Final score	Mean Kinase Statistic	Median Kinase Statistic
Q13131	AMPK[alpha]1	2.07503	1.60315	3.67818	3.55914	-2.99461	-2.99408
Q9UHD2	TBK1	1.61754	1.53706	3.15461	3.18842	-3.57425	-3.57425
Q16539	MAPK14	1.36172	1.58691	2.94863	2.88123	-3.07576	-2.81553
Q13535	ATR	1.34534	1.60315	2.94849	2.84449	-3.02919	-3.06865
Q14164	IKK[epsilon]	1.20618	1.613	2.81918	2.82507	-3.02451	-2.97943
Q9UIK4	DAPK2	1.20766	1.52506	2.73273	2.78094	-3.24416	-3.24416
O15264	p38[delta]	0.854503	1.60315	2.45765	2.78029	-2.69234	-2.84319
O15075	DCAMKL1	1.16312	1.49193	2.65505	2.63008	-3.20749	-3.20749
O14757	CHK1	0.911706	1.60315	2.51486	2.5822	-2.6862	-2.6783
P16066	ANP[alpha]	0.914046	1.60315	2.5172	2.44674	-2.51987	-2.51189
P48729	CK1[alpha]	0.680994	1.613	2.29399	2.3851	-2.59974	-2.58124
Q13237	PKG2	0.839324	1.60315	2.44248	2.36659	-2.40641	-2.39603
P05771	PKC[beta]	0.787359	1.60315	2.39051	2.35357	-2.64551	-2.64551
P17612	PKA[alpha]	0.825618	1.60315	2.42877	2.34814	-2.3193	-2.33765
Q13976	PKG1	0.696726	1.60315	2.29988	2.32276	-2.36572	-2.35613
O95819	HGK/ZC1	0.656209	1.61072	2.26693	2.31912	-2.61126	-2.63246
P53779	JNK3	0.57171	1.613	2.18471	2.30103	-2.42131	-2.43088
P68400	CK2[alpha]1	0.676546	1.60315	2.2797	2.2974	-2.75976	-2.75976
P51817	PRKX	0.585226	1.60315	2.18838	2.2506	-2.31265	-2.34719
P45983	JNK1	0.567733	1.60315	2.17089	2.24988	-2.42211	-2.43088
P27361	ERK1	0.663548	1.61901	2.28256	2.21166	-2.55011	-2.46847
P31749	Akt1/PKB[alpha]	0.626349	1.60315	2.2295	2.19986	-2.37215	-2.39839
Q9HBY8	SGK2	0.805064	1.61901	2.42408	2.18983	-2.49453	-2.46016
Q05513	PKC[zeta]	0.531336	1.60315	2.13449	2.17923	-2.45153	-2.3739
Q15131	CDK10	0.550291	1.61901	2.1693	2.13034	-2.52881	-2.50198
O76039	CDKL5	0.576225	1.52506	2.10129	2.1261	-2.55919	-2.43327
Q96Q40	PFTAIRE2	0.46958	1.61901	2.08859	2.11583	-2.45341	-2.44477
Q9UBS0	p70S6K[beta]	0.52832	1.61901	2.14733	2.08196	-2.37358	-2.33635
Q15759	p38[beta]	0.55713	1.52506	2.08219	2.06349	-2.57751	-2.5674
P31751	Akt2/PKB[beta]	0.507284	1.60315	2.11044	2.05779	-2.33562	-2.34815
P05129	PKC[gamma]	0.446234	1.60315	2.04939	2.05497	-2.37243	-2.27381
O96017	CHK2	0.376443	1.60315	1.9796	2.04385	-2.30362	-2.24476
P17252	PKC[alpha]	0.402172	1.60315	2.00532	2.03613	-2.28839	-2.27637
O43930	PRKY	0.404461	1.61901	2.02347	2.01606	-2.31521	-2.33175
Q15418	RSK3	0.409775	1.60315	2.01293	1.99891	-2.32903	-2.32903
P41743	PKC[iota]	0.358925	1.60315	1.96208	1.9805	-2.28836	-2.2836
O75676	MSK2	0.382334	1.60315	1.98549	1.97682	-2.33008	-2.33008
P24723	PKC[eta]	0.352538	1.60315	1.95569	1.96985	-2.30763	-2.19528
P42345	mTOR/FRAP	0.357967	1.60315	1.96112	1.96424	-2.29645	-2.27368
Q16644	MAPKAPK3	0.325565	1.60315	1.92872	1.95483	-2.25174	-2.24551
Q15139	PKD1	0.341459	1.60315	1.94461	1.93487	-2.27518	-2.27518
O94921	PFTAIRE1	0.267071	1.61072	1.87779	1.93405	-2.14587	-2.14587
Q05655	PKC[delta]	0.301762	1.60315	1.90491	1.92959	-2.24468	-2.24356
Q00537	PCTAIRE2	0.211832	1.69897	1.9108	1.9108	-2.05125	-2.05125
P50613	CDK7	0.236796	1.60315	1.83995	1.90522	-2.05374	-2.04217
Q9P1W9	Pim2	0.285792	1.60315	1.88894	1.88614	-2.18514	-2.24537
O15111	IKK[alpha]	0.211467	1.61013	1.8216	1.88526	-2.03653	-2.07753
P49137	MAPKAPK2	0.364577	1.60315	1.96773	1.88268	-2.27921	-2.21235
Q9UQM7	CaMK2[alpha]	0.263304	1.60315	1.86646	1.87698	-2.13626	-2.13626
Q13464	ROCK1	0.214193	1.61072	1.82492	1.87031	-2.0574	-2.03943
P50750	CDK9	0.227707	1.61901	1.84672	1.86872	-2.0767	-1.98576
P28482	ERK2	0.265105	1.61013	1.87523	1.85674	-2.13091	-2.14558
Q04759	PKC[theta]	0.194086	1.60315	1.79724	1.8503	-2.15645	-2.12802
Q02156	PKC[epsilon]	0.23095	1.60315	1.8341	1.84994	-2.18873	-2.12296
P06493	CDC2/CDK1	0.28581	1.61901	1.90482	1.84298	-2.10226	-2.28858
O00141	SGK1	0.203882	1.60315	1.80703	1.83662	-2.00288	-2.00288
P45984	JNK2	0.257442	1.61901	1.87646	1.82994	-2.13451	-2.22983
P11802	CDK4	0.130768	1.69897	1.82974	1.82974	-1.93814	-1.93814
P49841	GSK3[beta]	0.13999	1.61013	1.75012	1.82635	-1.82422	-1.82422
P49674	CK1[epsilon]	0.126098	1.69897	1.82507	1.82507	-1.83725	-1.83725
Q96GD4	AurB/Aur1	0.212272	1.60315	1.81542	1.81046	-2.02847	-2.08063
Q8NI60	ADCK3	0.158753	1.61901	1.77777	1.80852	-2.02735	-2.07622
O14920	IKK[beta]	0.142328	1.61901	1.76134	1.80827	-1.88728	-1.87064
Q15349	RSK1/p90RSK	0.201426	1.60315	1.80458	1.80814	-2.08393	-2.08393
Q16566	CaMK4	0.151861	1.613	1.76486	1.80777	-2.05836	-2.07117
O75582	MSK1	0.191982	1.60315	1.79513	1.79297	-2.08926	-2.08926
Q00526	CDK3	0.121288	1.61013	1.73142	1.79263	-1.89046	-1.8949
Q86V86	Pim3	0.255836	1.60315	1.85899	1.79093	-2.21898	-2.23215
Q9Y6S9	RSKL2	0.208235	1.58691	1.79515	1.76689	-2.04638	-2.04638
P10398	ARAF	0.136283	1.60315	1.73943	1.74732	-1.82971	-1.82971
P15056	BRAF	0.136482	1.60315	1.73963	1.74732	-1.83862	-1.82971
P04049	RAF1	0.196618	1.60315	1.79977	1.74241	-2.04604	-2.08922
P24941	CDK2	0.0452004	1.613	1.6582	1.72492	-1.61042	-1.84945
P11309	Pim1	0.169374	1.60315	1.77253	1.7126	-2.207	-2.19812
P51812	RSK2	0.102305	1.60315	1.70546	1.70595	-1.93422	-1.93422
O75116	ROCK2	0.230859	1.52506	1.75592	1.70509	-2.11388	-2.12728
O14965	AurA/Aur2	0.0732176	1.60315	1.67637	1.6763	-1.69217	-1.69147
P23443	p70S6K	0.0752362	1.60315	1.67839	1.6633	-1.91224	-1.89668
Q00532	CDKL1	0.166914	1.52506	1.69198	1.64635	-1.92328	-1.92328
Q13153	PAK1	0.0359264	1.60315	1.63908	1.64238	-1.62435	-1.62435
Q13164	ERK5	0.135165	1.52506	1.66023	1.61361	-1.96329	-1.98785
O60285	NuaK1	0.134527	1.52506	1.65959	1.60758	-1.80712	-1.80712
P53778	p38[gamma]	0.0922309	1.53706	1.62929	1.60639	-1.73718	-1.7822
O43293	DAPK3	0.024117	1.52506	1.54918	1.48085	-1.28479	-1.20676
Q96S38	RSKL1	0.0186463	1.49193	1.51058	1.47702	-1.2425	-1.2425
Q16512	PKN1/PRK1	0.0390338	1.39844	1.43747	1.40911	-1.36538	-1.08437
